# Supplementary material for: Role of Kallikrein 7 in Body Weight and Fat Mass Regulation
Source: Biomedicines. 2021 Jan 29;9(2):131. doi: 10.3390/biomedicines9020131 (PMC7912635; doi:10.3390/biomedicines9020131)
Supplement: Supplementary file 1 [file biomedicines-09-00131-s001.zip]

Archive with 2 entries (2 files):
- biomedicines-1083559 Supplementary Data.pdf
- biomedicines-1083559 Supplementary Tables S1-S6.xlsx
